# Supplementary material for: Autophagy restricts symbiosis-associated cell death and regulates colonization by Serendipita indica in Arabidopsis
Source: Plant Physiol. 2025 Nov 18;199(4):kiaf590. doi: 10.1093/plphys/kiaf590 (PMC12671557; doi:10.1093/plphys/kiaf590)
Supplement: kiaf590_Supplementary_Data [file kiaf590_supplementary_data.zip]

Archive with 2 entries (2 files):
- Supplementary Figures_PlantPhys_PZ.docx
- Zecua et al_Supplementary Tables.xlsx
